# Supplementary material for: Patient Perspectives on the Care in a Long COVID Outpatient Clinic—A Regional Qualitative Analysis from Germany
Source: Healthcare (Basel). 2025 Apr 3;13(7):818. doi: 10.3390/healthcare13070818 (PMC11988876; doi:10.3390/healthcare13070818)
Supplement: Supplementary file 1 [file healthcare-13-00818-s001.zip]

Archive with 3 entries (3 files):
- Figure S1 COREQ checklist.pdf
- Table S2 Theme definition and anchor citations_v2.pdf
- Table S1 Interview guide_v3.pdf
